# Supplementary material for: Isolation and Activity Evaluation of Callus-Specific Promoters in Rice (Oryza sativa L.)
Source: Genes (Basel). 2025 May 21;16(5):610. doi: 10.3390/genes16050610 (PMC12111461; doi:10.3390/genes16050610)
Supplement: Supplementary file 1 [file genes-16-00610-s001.zip]

Archive with 3 entries (3 files):
- sup-TableS1.xlsx
- sup-TableS2.xlsx
- sup-TableS3.xlsx
