# Supplementary material for: Isolation and Activity Evaluation of Callus-Specific Promoters in Rice (Oryza sativa L.)
Source: Genes (Basel). 2025 May 21;16(5):610. doi: 10.3390/genes16050610 (PMC12111461; doi:10.3390/genes16050610)
Supplement: Supplementary file 1 [file genes-16-00610-s001.zip › sup-TableS1.xlsx]

## Sheet: Sheet1
Summary of candidate promoters for callus-specific expression identified by searching Gramene database (TPM)
Gene ID	callus	leaf	post-flowering panicle	pre-flowering panicle	root	seed	shoot
Os10g0207500	1259					7
Os11g0295900	97				1	2
Os01g0300000	148					4	0.6
Os12g0113500	119	0.9	9	7	6	5	12
Os02g0707900	115	6	10	7	5	3	7
Os01g0159800	115	3	10	2	8	3	4
Os07g0475900	104	0.9	11	10	0.8	6	1
Os02g0690000	93	3	4	6	4	5	13
Os01g0954500	125	3	12	7	14	5	5
Os02g0215900	88	2	6	5	3	2	0.7
Os03g0216700	14	0.3	1	0.2	3		0.5
Os02g0685200	74	9	5	9	0.6	4	0.8
Os11g0213000	67	0.9	6	2	4	4	3
Os02g0828900	59	1	6	5	3	7	4
Os04g0488100	60	1	5	4	0.7	4	2
Os07g0537900	56	0.6	4	2	3	2	1
Os09g0517600	55	0.7	5	6	3	5	4
Os01g0286900	45	0.1	4	10	4	2	6
Os11g0135000	27	2	0.3		2	0.8	0.2
Os03g0154000	131	4	8	2	16	2	3
Os07g0677900	46	0.3	1	0.7	16	0.4	2
Os02g0584900	36	6	6	5	5	1	3
Os05g0181700	53	6	5	1	4	3	3
TPM: transcripts per million
