# Supplementary material for: Isolation and Activity Evaluation of Callus-Specific Promoters in Rice (Oryza sativa L.)
Source: Genes (Basel). 2025 May 21;16(5):610. doi: 10.3390/genes16050610 (PMC12111461; doi:10.3390/genes16050610)
Supplement: Supplementary file 1 [file genes-16-00610-s001.zip › sup-TableS2.xlsx]

## Sheet: Sheet1
	list of primers for qRT-PCR analysis
gene ID	primer	primer sequence (5’ to 3’)	annealing temperature
Os12g0113500	qA1-1235F3	CAAGGGAGGAAGGAGGGAAG	60
	qA1-1235R3	CAATGTCCTTCAGAGCTGGC	60
Os02g0707900	qA4-279F3	AGCGAGGTGAAGAGAGTTCA	60
	qA4-279R3	CTCACTGTGCCCACGAAAAC	60
Os01g0159800	qA5P3F3	CGAGAGCGTTGAAGATCCAC	60
	qA5P3R3	AGTTGAACTGCGAGCAAACT	60
Os07g0475900	qB1-759F4	TGAATGGGCTGGTCTTCGAT	60
	qB1-759R4	TGAACGATGAGCACTGAGGA	60
Os02g0690000	qB2-269F3	GGAGCCTAGGGTGTGCAA	60
	qB2-269R3	CGGTGAAGAGGAAGAAGAGGT	60
OS01G0954500	qB3P2 F2	AACATCTCCGAGCTCCACC	60
	qB3P2 R2	TACAAGTCCGAGTGCACCAT	60
Os02g0215900	qC1P2 F2	TGCTGGAGATGTTCACTGGA	60
	qC1P2 R2	CCTTCGCTATTCCATGTCGC	60
Os03g0216700	qC2P2 F2	GATGGCATCAACTTCGGAGC	60
	qC2P2 R2	TGGTCCTCAGGCTCATGTAG	60
Os02g0685200	qC3-252 F2	TCGGAAAGAGCGTAGTGGTT	60
	qC3-252 R2	GATTCGACGAGCTCCCTTCT	60
Os11g0213000	qC5-1113 F1	AGGGACATGCGAGGGTTTAA	60
	qC5-1113 R1	TCGTGGCATGTATGGGAGAG	60
Os02g0828900	qD1P4 F4	TTCAGGGGTATCAGAGCACC	60
	qD1P4 R4	ACTGGATTGCAGTGGATGTG	60
Os04g0488100	qD2P4 F4	TCGTTGGAGCTTTCTGAATCC	60
	qD2P4 R4	GTAACACCCAACAGTTGCCT	60
Os07g0537900	qD3-779 F2	GAACGGGAGCCTGGATAACT	60
	qD3-779 R2	GTTCCATGTCCTCCCCAAGT	60
Os09g0517600	qD4P1 F1	ATCGGTGAGTTCCTGCAGAA	60
	qD4P1 R1	CCGACATCCTTGCAGACATG	60
Os02g0584900	qB4-249 F2	CGTCGCTGAAGATGGATGGA	60
	qB4-249 R2	TGGGCAAGCAATGAACAGAG	60
Os05g0181700	qD5-517 F4	CAGGCCTGTGACCATTTCCT	60
	qD5-517 R4	CCATCTGGTCGAGCTTGGG	60
OS11G0135000	qG1135F	TTGAAACAGGAGTGGAGGCA	60
	qG1135R	GGTGTCGTGAAGGGAGAAGA	60
OS03G0154000	qI154F	TCTGGGCGCTCTACAACATC	60
	qI154R	TCCAAGGACTTGCGGCTTAG	60
OS07G0677900	qL779F	GTCAACCGCATGCTCACTC	60
	qL779R	CGTCTGGCTTTCCTTGATGA	60
Os01g0300000	qOsEDC-1F	GCAGTGCAACTATGGAACTATC	60
	qOsEDC-1R	TATAGCACCACTGAATACAGGG	60
Os11g0295900	q060-F1	CATCAATGTCAATACCGAACCC	60
	q060-R1	CATTGTAACCATAATGCTGCGA	60
Os03g0115800	q470-F1	CCTTCCTGTTCTTTGTCTTTGG	60
	q470-R1	GCTGATCCACCCACAATATTTC	60
Os10g0207500	qOsTDL1B-1F	CTACAGCGTGGAAATCATCAAC	60
	qOsTDL1B-1R	GAAGGAGTTGGAGTACTGGAAG	60
Os02g0252200	qOsDLN53 F	AGGACAAGAAGTACCCGACG	60
	qOsDLN53 R	CCTACACACCACCCATCCTT	60
Ubiquitin	Ubq F	ACCCTGGCTGACTACAACATC	60
	Ubq R	AGTTGACAGCCCTAGGGTG	60
		list of primers for cloning promoters
gene ID	promoter	primer	primer sequence (5’ to 3’)	promoter length (bp)
Os01g0159800	PA5P3	A5P3F	CCATGATTACGAATTCGAGGGAGCGATTGAAGAGGA	2697
		A5P3R	CTCAGATCTACCATGGTCAAACCTGCATCCTACTGA
Os01g0954500	PB3P2	B3P2F2	CCATGATTACGAATTCAGACTGAAACAACCTTGCGT	1862
		B3P2R2	CTCAGATCTACCATGGTATGGGGATTTGCTCAGGGG
Os02g0215900	PC1P2	C1P2F	CCATGATTACGAATTCGCCACTACGTTTGCCACTAC	2606
		C1P2R	CTCAGATCTACCATGGATGTTGCTTATCGGAGAGCG
Os03g0216700	PC2P2	C2P2F	CCATGATTACGAATTCCGGCATTTCGACTTATGAACAC	2557
		C2P2R	CTCAGATCTACCATGGGCCGGTGCCGGGCGGGGAAA
Os02g0828900	PD1P4	D1P4F	CCATGATTACGAATTCGAAAGGAGACGTATCGAGGGA	1886
		D1P4R	CTCAGATCTACCATGGGGCTCTCAAGTGTCCTCCTT
Os04g0488100	PD2P4	D2P4F	CCATGATTACGAATTCTGTGTAGTGCATTGTTCGCT	2536
		D2P4R	CTCAGATCTACCATGGCCCCCGCCTCCACCCCAAGC
Os09g0517600	PD4P1	D4P1F	CCATGATTACGAATTCACGTAGGAGTGGCACTGTAC	2576
		D4P1R	CTCAGATCTACCATGGTGGCGCCAACGCCCAAGCCC
Os07g0677900	PL779	L779 F	CCATGATTACGAATTCACTCCATAATCGCACATTGGG	2616
		L779 R	CTCAGATCTACCATGGGTCGAGCGGTACAGTGCCAA
Os10g0207500	POsTDL1B	POsTDL1BF1	CCATGATTACGAATTCTGAGGGCAGTGCTGATGAA	2178
		POsTDL1BR1	CTCAGATCTACCATGGTGCCTTCTCTGTATAACC
Os11g0295900	P060	P060F1	CCATGATTACGAATTCTGGCCAGAATACCAGACCAA	2620
		P060R1	CTCAGATCTACCATGGCTGGGGAAGAGTTGCTGCAA
Os01g0300000	POsEDC	POsEDCF1	CCATGATTACGAATTCCCACCTTATCGCGAACTAGG	2690
		POsEDCR1	CTCAGATCTACCATGGGCCTGCGTTCTAGGAGTAGC
Os02g0252200	POsDLN53	POsDLN53F1	CCATGATTACGAATTCCAACGGCTAGCTTAACTCACA	2665
		POsDLN53R1	CTCAGATCTACCATGGTTTTTTTTTCACTCTGAG
