# Supplementary material for: Isolation and Activity Evaluation of Callus-Specific Promoters in Rice (Oryza sativa L.)
Source: Genes (Basel). 2025 May 21;16(5):610. doi: 10.3390/genes16050610 (PMC12111461; doi:10.3390/genes16050610)
Supplement: Supplementary file 1 [file genes-16-00610-s001.zip › sup-TableS3.xlsx]

## Sheet: Sheet1
>Os10g0207500 promoter TGAGGGCAGTGCTGATGAAGATATCTGTGAGGAAGATAGCAGTGATGAGGAGATTGATCTTATCATTTCTATTTTGAAGAAAAGAGAAATGAACAGGAGAAGAGCATGTATGCTTGCCGATATGATTGGTACGTATTACTTGGAACTTTACTCTAATAAGGCTCCAAGAAGGGTAGCACCTGAGTCTGGACATGATTGGGTTATGAGAACATTAGCCAATAGAACTGCTTGTTACAACATGTTTAGGATGCACAGGCCAGTTTTTGAGAGGTTACATTCTGTGCTTGTGGAATCATATGAGTTGAAGTCCACAAACAAAATAGATTCCATGGAGTGTTTGGGTCTTTTTTTTGTGGATAGTAGGTGCTCCCCAATC…
